# Supplementary material for: The fast and the frugal: Divergent locomotory strategies drive limb lengthening in theropod dinosaurs
Source: PLoS One. 2020 May 13;15(5):e0223698. doi: 10.1371/journal.pone.0223698 (PMC7220109; doi:10.1371/journal.pone.0223698)
Supplement: S1 Table — Includes measurement data, hindlimb indices and regressions for 93 specimens for 71 different genera of avian and non-avian theropod. SVL = snout to vent length in mm, F = femur length in mm, T = tibia length in mm, MT = maximal metatarsal length in mm, HL = hindlimb (F+T +Mt) length in mm. (XLSX) [file pone.0223698.s001.xlsx]

## Sheet: S1
SVL=snout to vent length in mm		F=femur length in mm		T=tibia length in mm		mt=maximal metatarsal length in mm			HL=hindlimb (F+T +Mt) length in mm
	SVL	F	T	MT	HL	T+MT	HL/SVL	(T + MT)/F	F/ SVL	T/SVL	MT/SVL	references					SVL	HL/SVL	(T + MT)/F	Group	Regress.	Residual
Zhongornis	71.5	15.3	20.5	10.6	46.4	31.1	0.648951	2.03268	0.213986	0.286713	0.434965	Gao et al. 2008, Pers. Measurement				Anchiornis	185	0.87027	2.16306	anchi	2.1665	-0.0064846
Yanornis	112	26.5	35.1	19.5	81.1	54.6	0.724107	2.06038	0.236607	0.313393	0.4875	Zhou et al. 2004, Pers. Measurement				Anchiornis	275	0.962182	1.92376	anchi	2.3222	-0.40225								Including Birds					Excluding birds
Similicaudipteryx	134	38	48.6	29.1	115.7	77.7	0.863433	2.04474	0.283582	0.362687	0.579851	Xu et al. 2009, Pers. Measurement				Anchiornis	283.4	0.760762	2.22754	Anchi	1.9761	0.25389		Ordinary Least Squares Regression: HL/SVL-(T + MT)/F						Ordinary Least Squares Regression: SVL-HL/SVL					Ordinary Least Squares Regression: SVL-HL/SVL					Ordinary Least Squares Regression: SVL-(T + MT)/F						T-test HL/SVL
Archaeorhynchus	140	37	42	20	99	62	0.707143	1.67568	0.264286	0.3	0.442857	Zhou and Zhang 2006, Pers. Measurement				Anchiornis *	246.9	0.922641	2.44109	anchi	2.253	0.18698
Microraptor gui	153	52.1	72.9	38.5	163.5	111.4	1.06863	2.1382	0.340523	0.476471	0.728105	Pers. Measurement				Anchiornis *	249.1	0.949418	2.40288	anchi	2.3049	0.095059		Slope a:	0.98671	Std. error a:	0.16204			Slope a:	-0.16984	Std. error a:	0.036266		Slope a:	-0.22485	Std. error a:	0.038848		Slope a:	-0.42064	Std. error a:	0.058906			Dromaeosaurids		Compsognathids
Archaeopteryx	153.5	37	52.5	30.2	119.7	82.7	0.779805	2.23514	0.241042	0.34202	0.538762	Wellnhofer 1974				Aurornis	246	0.815041	2.03788	anchi	2.0799	-0.03995		Intercept b:	1.1994	Std. error b:	0.11965			Intercept b:	1.1791	Std. error b:	0.098287		Intercept b:	1.3519	Std. error b:	0.10798		Intercept b:	3.0744	Std. error b:	0.16373			N:	14	N:	7
Microraptor gui	160	46.7	63.8	39.1	149.6	102.9	0.935	2.20343	0.291875	0.39875	0.643125	Pers. Measurement				Caihong	259	0.782625	1.85896	anchi	2.0107	-0.15072																								Mean:	0.85964	Mean:	0.61661
Eosinopteryx	165.8	48.5	69.5	35.5	153.5	105	0.925814	2.16495	0.292521	0.41918	0.633293	Godefroit et al.				Eosinopteryx	165.8	0.925814	2.16495	Anchi	2.2703	-0.11033		95% bootstrapped confidence intervals (N=1999):						95% bootstrapped confidence intervals (N=1999):					95% bootstrapped confidence intervals (N=1999):					95% bootstrapped confidence intervals (N=1999):						95% conf.:	(0.77272 0.94655)	95% conf.:	(0.55717 0.67606)
Yixianornis	180	41	52.8	27	120.8	79.8	0.671111	1.94634	0.227778	0.293333	0.443333	Clarke et al. 2006				Serikornis	230	0.917826	2.13205	anchi	2.253	-0.12302		Slope a:	(0.637, 1.2691)					Slope a:	(-0.22992, -0.1025)				Slope a:	(-0.29718, -0.14264)				Slope a:	(-0.54644, -0.30356)					Variance:	0.022661	Variance:	0.0041307
Anchiornis	185	50.9	69.1	41	161	110.1	0.87027	2.16306	0.275135	0.373514	0.595135	Pei et al. 2017				Archaeopteryx *	153.5	0.779805	2.23514	Arch	2.0107	0.22928		Intercept b:	(0.97236, 1.4554)					Intercept b:	(0.98379, 1.3526)				Intercept b:	(1.1191, 1.5672)				Intercept b:	(2.7465, 3.4117)
Archaeopteryx	186.5	48	73	40	161	113	0.863271	2.35417	0.257373	0.391421	0.605898	Wellnhofer 1974				Archaeopteryx *	186.5	0.863271	2.35417	arch	2.1492	0.20082																								Difference between means:	0.24302
Scipioynx	187.7	37.3	-	-	-	-	-	-	0.198721	-	-	Sasso, Cristiano D A L and Maganuco 2011				Archaeopteryx *	231	0.684416	2.0057	arch	1.8377	0.17235		Correlation:						Correlation:					Correlation:					Correlation:						95% conf. interval (parametric):	(0.11741 0.36864)
Confuciusornis	188	41.8	48.7	23.2	113.7	71.9	0.604787	1.7201	0.22234	0.259043	0.382447	Dalsätt et al. 2006, Pers. Measurement				Coelophysis *	1230	0.446341	1.70443	basal	1.4396	0.26041		r:	0.57012					r:	-0.47084				r:	-0.58617				r:	-0.66592					95% conf. interval (bootstrap):	(0.15578 0.33006)
Zhongjianornis	198	48	71	29	148	100	0.747475	2.08333	0.242424	0.358586	0.505051	Zhou and Li 2010, Pers. Measurements				Coelophysis *	1295	0.43166	1.67464	basal	1.405	0.26502		r2:	0.32504					r2:	0.22169				r2:	0.34359				r2:	0.44345
Epidexipteryx	200	51	63	31	145	94	0.725	1.84314	0.255	0.315	0.47	Zhang et al. 2008				Dilophosaurus*	2629	0.537086	1.53501	basal	1.5954	-0.055353		t:	6.0894					t:	-4.6832				t:	-5.7879				t:	-7.141					t :	4.0493	p (same mean):	0.00068464
Confuciusornis	209	46.7	53.2	24	123.9	77.2	0.592823	1.6531	0.223445	0.254545	0.369378	Chiappe et al. 1999, Pers. Measurements				Eodromaeus *	770	0.551948	1.65625	basal	1.6127	0.04734		p (uncorr.):	4.148e-08					p (uncorr.):	1.1918e-05				p (uncorr.):	2.3276e-07				p (uncorr.):	1.0521e-09					Uneq. var. t :	5.171	p (same mean):	5.619e-05
Microraptor gui	215	64	74	47	185	121	0.860465	1.89062	0.297674	0.344186	0.562791	Pers. Measurement				eoraptor	625	0.6224	1.55921	basal	1.7338	-0.17381		Permutation p:	0.0001					Permutation p:	0.0001				Permutation p:	0.0001				Permutation p:	0.0001					Monte Carlo permutation:	p (same mean):	0.0014
Serikornis	230	67.4	95.2	48.5	211.1	143.7	0.917826	2.13205	0.293043	0.413913	0.624783	Pers. com A.Cau				Archaeorhynchus *	140	0.707143	1.67568	bird	1.8896	-0.20957																								Exact permutation:	p (same mean):	0.001032
Archaeopteryx	231	52.6	68.5	37	158.1	105.5	0.684416	2.0057	0.227706	0.296537	0.45671	Wellnhofer 1974				Confuciusornis *	188	0.604787	1.7201	bird	1.6992	0.020805
Dalianraptor	240	49	68	43	160	111	0.666667	2.26531	0.204167	0.283333	0.4625	Gao and Liu 2005				Confuciusornis *	209	0.592823	1.6531	bird	1.6819	-0.031888
Microraptor zhaoianus	240	74.8	95.5	49.4	219.7	144.9	0.915417	1.93717	0.311667	0.397917	0.60375	Hwang et al. 2002				Confuciusornis*	270	0.598148	1.73729	bird	1.6992	0.040805		RMA Regression: HL/SVL-(T + MT)/F						RMA Regression: SVL-HL/SVL					RMA Regression: SVL-HL/SVL					RMA Regression: SVL-(T + MT)/F
Mei long	242	81	106	58	245	164	1.0124	2.02469	0.334711	0.438017	0.677686	Xu and Norell 2004				Dalianraptor *	240	0.666667	2.26531	bird	1.8203	0.44966
Aurornis	246	66	90.5	44	200.5	134.5	0.815041	2.03788	0.268293	0.367886	0.546748	Godefroit et al.				Jeholornis *	315	0.659365	1.83549	bird	1.803	0.036963		Slope a:	1.7307	Std. error a:	0.16204			Slope a:	-0.36072	Std. error a:	0.036266		Slope a:	-0.3836	Std. error a:	0.038848		Slope a:	-0.63167	Std. error a:	0.058906
Anchiornis	246.9	66.2	106.4	55.2	227.8	161.6	0.922641	2.44109	0.268125	0.430944	0.654516	Hu et al. 2009				Jixiangornis *	327	0.600612	1.73157	bird	1.6992	0.030805		Intercept b:	0.66078	Std. error b:	0.014459			Intercept b:	1.6907	Std. error b:	0.0097336		Intercept b:	1.7886	Std. error b:	0.011719		Intercept b:	3.6548	Std. error b:	0.02691
Sapeornis angustis	247	58.3	68.5	33.1	159.9	101.6	0.647368	1.74271	0.236032	0.277328	0.411336	Provini et al. 2009				S.chaoyangensis *	295	0.671525	1.66263	Bird	1.8203	-0.16034
Anchiornis	249.1	69.5	106	61	236.5	167	0.949418	2.40288	0.279004	0.425532	0.670413	Pers. Measurement				Sapeornis angustis *	247	0.647368	1.74271	bird	1.7857	-0.04573		95% bootstrapped confidence intervals (N=1999):						95% bootstrapped confidence intervals (N=1999):					95% bootstrapped confidence intervals (N=1999):					95% bootstrapped confidence intervals (N=1999):
Caihong	259	70.9	82.8	49	202.7	131.8	0.782625	1.85896	0.273745	0.319691	0.50888	Hu eta al 2018				Yanornis *	112	0.724107	2.06038	Bird	1.9069	0.15312		Slope a:	(1.3412, 2.0596)					Slope a:	(-0.4229, -0.28535)				Slope a:	(-0.45084, -0.29973)				Slope a:	(-0.73284, -0.52739)
Confuciusornis	270	59	69	33.5	161.5	102.5	0.598148	1.73729	0.218519	0.255556	0.37963	Zhang et al. 2009, Pers. Measurements				Yixianornis *	180	0.671111	1.94634	bird	1.8203	0.12966		Intercept b:	(0.42414, 0.93433)					Intercept b:	(1.4918, 1.8703)				Intercept b:	(1.566, 1.9741)				Intercept b:	(3.3389, 3.9499)
Jinfengopteryx	275	70.3	100.5	60	230.8	160.5	0.839273	2.28307	0.255636	0.365455	0.583636	Qiang et al. 2005				Zhongjianornis *	198	0.747475	2.08333	bird	1.9588	0.1212
Anchiornis	275	90.5	117.7	56.4	264.6	174.1	0.962182	1.92376	0.329091	0.428	0.633091	Pei et al. 2017, Pers. Measurements				Zhongornis *	71.5	0.648951	2.03268	Bird	1.7857	0.24427		Correlation:						Correlation:					Correlation:					Correlation:
Juravenator	279.5	52	58.1	32	142.1	90.1	0.508408	1.73269	0.186047	0.207871	0.322361	Chiappe et al. 2011, Pers. Measurements				Limusaurus *	766	0.798956	1.94231	cera	2.0453	-0.10534		r:	0.57012					r:	-0.47084				r:	-0.58617				r:	-0.66592
Anchiornis	283.4	66.8	96	52.8	215.6	148.8	0.760762	2.22754	0.235709	0.338744	0.525053	Guo et al. 2018				Sciurumimus	287.25	0.476588	1.70553	cera	1.4915	0.21849		r2:	0.32504					r2:	0.22169				r2:	0.34359				r2:	0.44345
Sciurumimus	287.25	50.6	54.2	32.1	136.9	86.3	0.476588	1.70553	0.176153	0.188686	0.300435	Rauhut et al. 2012				compsognathid ?2	1000	0.675	1.87234	comp	1.8377	0.032348		t:	6.0894					t:	-4.6832				t:	-5.7879				t:	-7.141
Sapeorins chaoyangensis	295	74.4	81.7	42	198.1	123.7	0.671525	1.66263	0.252203	0.276949	0.419322	Zhou and Zhang 2003,Pers. Measurements				Compsognathus *	352	0.59375	2.17629	comp	1.6819	0.49811		p (uncorr.):	4.148e-08					p (uncorr.):	1.1918e-05				p (uncorr.):	2.3276e-07				p (uncorr.):	1.0521e-09
Xiaotingia	295	84	-	-	-	-	-	-	0.284746	-	-	Xu et al. 2011				Compsognathus *	500	0.6414	1.96944	comp	1.7684	0.20158		Permutation p:	0.0001					Permutation p:	0.0001				Permutation p:	0.0001				Permutation p:	0.0001
Microraptor gui	297	97	124.4	70.1	291.5	194.5	0.981481	2.00515	0.326599	0.418855	0.654882	Pers. Measurement				Huaxiagnathus *	659	0.692564	1.79486	comp	1.855	-0.064959
Jeholornis	315	73.25	87.85	46.6	207.7	134.45	0.659365	1.83549	0.23254	0.278889	0.426825	Pers. Measurement				Juravenator *	279.5	0.508408	1.73269	comp	1.5434	0.18657
Sinornithosaurus	316.3	109.8	131.9	88.2	329.9	220.1	1.043	2.00455	0.347139	0.417009	0.695858	Ji et al. 1998				Sinocalliopteryx	1000	0.637	2.03333	comp	1.7684	0.26158
Jixiangornis *	327	71.9	83.2	41.3	196.4	124.5	0.600612	1.73157	0.219878	0.254434	0.380734	Qiang et al. 2002				Sinosauropteryx 11	440	0.568182	1.90698	comp	1.6473	0.26273
Microraptor gui	327	108.9	143.6	75	327.5	218.6	1.00153	2.00735	0.333028	0.439144	0.668502	Pers. Com S.Person				Sinosauropteryx ?*	510	0.698039	2.2963	comp	1.8723	0.42773
Compsognathus	352	65.8	87.2	56	209	143.2	0.59375	2.17629	0.186932	0.247727	0.406818	Peyer 2006				Bambiraptor *	460	0.786957	2.0678	drom	2.028	0.041971
Beibeilong	380	75	-	-	-	-	-	-	0.197368	-	-	Pu et al. 2017				Changuraptor	450	0.961111	1.8268	drom	2.3222	-0.49225
Halszkaraptor	400	76.2	105.5	50.2	231.9	155.7	0.57975	2.04331	0.1905	0.26375	0.38925	Cau et al. 2017				Halszkaraptor	400	0.57975	2.04331	drom	1.6646	0.37542
Microraptor hanqiangi	415	111.7	137.1	75.4	324.2	212.5	0.781205	1.90242	0.269157	0.330361	0.512048	Gong et al. 2012				Linheraptor *	910	0.67033	1.65217	drom	1.8203	-0.17034
Sinosauropteryx	440	86	100	64	250	164	0.568182	1.90698	0.195455	0.227273	0.372727	Pers. Com. P Currie				M hanqiangi	415	0.781205	1.90242	drom	2.0107	-0.11072
Liaoningvenator	444.6	111	162	93	366	255	0.823212	2.2973	0.249663	0.364372	0.573549	Shen et al. 2017				M. gui*	215	0.860465	1.89062	drom	2.1492	-0.25918
Changyuraptor	450	153	168.3	111.2	432.5	279.5	0.961111	1.8268	0.34	0.374	0.621111	Han et al. 2014, pers. Com. M. Habib				M. gui*	297	0.981481	2.00515	drom	2.3569	-0.34686
Bambiraptor	460	118	167	77	362	244	0.786957	2.0678	0.256522	0.363043	0.530435	Burnham 2004				M. zhaoianus *	240	0.915417	1.93717	drom	2.253	-0.31302
Jianianhualong	460	117	-	84.4	359.35	-	0.781196	-	0.254348	-	-	Xu et al. 2017				Microraptor gui *	160	0.935	2.20343	drom	2.2876	-0.087634
Similicaudipteryx	490	140	182	101	423	283	0.863265	2.02143	0.285714	0.371429	0.577551	Xu et al. 2009, Pers. Measurement				Microraptor gui	153	1.06863	2.1382	drom	2.5126	-0.37262
Compsognathus	500	108	131.8	80.9	320.7	212.7	0.6414	1.96944	0.216	0.2636	0.4254	Peyer 2006				Microraptor gui	327	1.00153	2.00735	drom	2.3915	-0.38148
Sinosauropteryx	510	108	152	96	356	248	0.698039	2.2963	0.211765	0.298039	0.486275	Pers. Com. P Currie				Sinornithosaurus *	316.3	1.043	2.00455	drom	2.4607	-0.4607
Caudipteryx	561.7	145	188	113	446	301	0.794018	2.07586	0.258145	0.334698	0.535873	Zhou et al. 2000				Tianyuraptor *	800	0.75125	2.005	drom	1.9588	0.051199
Caudipteryx	583.2	145	183	112	440	295	0.754458	2.03448	0.248628	0.313786	0.50583	Zhou and Xiaolin 2000				Zhenyuanlong	835	0.698802	2.01706	drom	1.8723	0.14773
Eoraptor	625	152	156	81	389	237	0.6224	1.55921	0.2432	0.2496	0.3792	Makovicky et al. 2005				Gallimimus *	1140	0.698246	1.94815	Ornith	1.8723	0.077734
Buitreraptor	652	145	-	-	-	-	-	-	0.222393	-	-	Pers. Com P. Makovicky				Ornithomimus *	1785	0.683473	1.8046	Ornith	1.8377	-0.037652
Huaxiagnathus	659	163.3	183.4	109.7	456.4	293.1	0.692564	1.79486	0.2478	0.2783	0.444765	Xu et al. 2009a, Pers. Measurements				Sinornithomimus *	1353	0.652624	1.73375	Ornith	1.7857	-0.05573
Limusaurus	766	208	249	155	612	404	0.798956	1.94231	0.27154	0.325065	0.527415	Pers. Measurement				Struthiomimus *	2106	0.655271	1.875	Ornith	1.803	0.076963
Eodromaeus	770	160	165	100	425	265	0.551948	1.65625	0.207792	0.214286	0.344156	Martinez et al. 2011				Caudipteryx *	561.7	0.794018	2.07586	ovi	2.028	0.051971
Tianyuraptor	800	200	260	141	601	401	0.75125	2.005	0.25	0.325	0.50125	Zheng et al. 2009, Pers. Measurement				Caudipteryx *	583.2	0.754458	2.03448	ovi	1.9588	0.071199
Zhenyuanlong	835	193.4	260.3	129.8	583.5	390.1	0.698802	2.01706	0.231617	0.311737	0.467186	Lu and Brusatte 2015, Pers. Com. S. Brusatte.				Corythoraptor	1585	0.55489	1.66112	Ovi	1.6127	0.04734
Haplocheirus	890	214.3	269.3	144.6	628.2	413.9	0.705843	1.9314	0.240787	0.302584	0.465056	Choiniere et al. 2010b				Heyuannia *	1217	0.583402	1.78431	ovi	1.6646	0.11542
Khaan	895	193	240	110	543	350	0.606704	1.81347	0.215642	0.268156	0.391061	Pers. Com, IGM 100/1127				Khaan *	895	0.606704	1.81347	ovi	1.7165	0.093498
Linheraptor	910	230	255	125	610	380	0.67033	1.65217	0.252747	0.28022	0.417582	(Xu et al. 2010a)				Similicaudipteryx *	134	0.863433	2.04474	Ovi	2.1492	-0.10918
Huaxiagnathus ?	1000	235	280	160	675	440	0.675	1.87234	0.235	0.28	0.44	Pers. Com. P Currie, id from Person and Currie 2016				Similicaudipteryx *	490	0.863265	2.02143	ovi	2.1492	-0.12918
Sinocalliopteryx	1000	210	280	147	637	427	0.637	2.03333	0.21	0.28	0.427	JI et al. 2007; Person and Currie 2016				Epidexipteryx *	200	0.725	1.84314	scan	1.9242	-0.084187
Gallimimus	1140	270	306	220	796	526	0.698246	1.94815	0.236842	0.268421	0.461404	Osmolska et al. 1972				Allosaurus *	3270	0.570948	1.19647	Tet	1.6473	-0.44727
Jianchangosaurus	1180	206.6	316	171	693.6	487	0.587797	2.35721	0.175085	0.267797	0.412712	Pu et al. 2013				Concavenator *	2350	0.604255	1.53571	Tet	1.6992	-0.1592
Heyuannia	1217	255	320	135	710	455	0.583402	1.78431	0.209532	0.262942	0.37387	Lu 2004				Eustreptospondylus *	2095	0.577088	1.42771	Tet	1.6646	-0.23458
Coelophysis	1230	203	221	125	549	346	0.446341	1.70443	0.165041	0.179675	0.281301	Colbert 1989				Sinraptor *	3570	0.577591	1.35388	Tet	1.6646	-0.31458
Coelophysis	1295	209	224	126	559	350	0.43166	1.67464	0.16139	0.172973	0.27027	Colbert 1989				Haplocheirus *	890	0.705843	1.9314	ther	1.8896	0.040427
"Raptorrex "	1296	338	397	266	1001	663	0.772377	1.96154	0.260802	0.306327	0.511574	Sereno et al. 2009				Jianchangosaurus	1180	0.587797	2.35721	ther	1.6819	0.67811
Sanjuansaurus	1300	395	350	-	-	-	-	-	0.303846	0.269231	-	Alcober and Martinez 2010				Jinfengopteryx *	275	0.839273	2.28307	troo	2.1146	0.16544
Sinornithomimus	1353	323	347	213	883	560	0.652624	1.73375	0.238729	0.256467	0.413895	Kobayashi and Lü 2003				Liaoningvenator	444.6	0.823212	2.2973	troo	2.0799	0.22005
Guanlong	1445	355	389	213	957	602	0.662284	1.69577	0.245675	0.269204	0.416609	Pers com J. Choiniere, missing last 3 cervical centra measurements so they are estimated based on centra 7				Mei long *	242	1.0124	2.02469	troo	2.4088	-0.38878
Corythoraptor	1585	330.5	392	157	879.5	549	0.55489	1.66112	0.208517	0.247319	0.346372	Lu et al. 2017				Gorgosaurus *	2525	0.718812	1.81395	Tyran	1.9069	-0.09688
Citipati	1650	415	450	-	-	-	-	-	0.251515	0.272727	-	Pers. Com A. Balanoff, IGM 100/978				Guanlong	1445	0.662284	1.69577	Tyran	1.803	-0.10304
Ornithomimus	1785	435	475	310	1220	785	0.683473	1.8046	0.243697	0.266106	0.439776	Russell 1972				Raptorrex *	1296	0.772377	1.96154	Tyran	1.9934	-0.033415
Harpymimus	1952	-	-	304	-	-	-	-	-	-	-	Kobayashi and Barsbold 2005				Tyrannosaurus *	5091	0.615007	1.31926	Tyran	1.7338	-0.41381
Gorgosaurus	2050	460	-	-	-	-	-	-	0.22439	-	-	per.com MOR 1153
Eustreptospondylus	2095	498	479	232	1209	711	0.577088	1.42771	0.237709	0.22864	0.339379	Sadler et al. 2008
Struthiomimus	2106	480	535	365	1380	900	0.655271	1.875	0.22792	0.254036	0.42735	Russell 1972
Concavenator	2350	560	580	280	1420	860	0.604255	1.53571	0.238298	0.246809	0.365957	Ortega et al. 2010 tibia from Person and Currie 2016
Gorgosaurus	2525	645	714	456	1815	1170	0.718812	1.81395	0.255446	0.282772	0.463366	Pers. Com P. Currie
Dilophosaurus	2629	557	555	300	1412	855	0.537086	1.53501	0.211868	0.211107	0.325219	Welles 1984
Skorpiovenator	2795	730	670	-	-	-	-	-	0.261181	0.239714	-	Canale and Scanferla 2009
Allosaurus	3270	850	690	327	1867	1017	0.570948	1.19647	0.259939	0.211009	0.311009	Gilmore 1920
Sinraptor	3570	876	776	410	2062	1186	0.577591	1.35388	0.245378	0.217367	0.332213	Zhiming 1984
Carnotaurus	3629	1030	-	-	-	-	-	-	0.283825	-	-	Bonaparte et al. 1990
Daspletosaurus	3890	1065	-	-	-	-	-	-	0.273779	-	-	Pers. Com P. Currie
Sinraptor	4010	980	-	-	-	-	-	-	0.244389	-	-	Currie and Zhao 1993
Yangchuanosaurus	4130	850	755	-	-	-	-	-	0.205811	0.182809	-	Gao 1992
Tyrannosaurus	5091	1350	1110	671	3131	1781	0.615007	1.31926	0.265174	0.218032	0.349833	Pers. Com P. Currie
Terms
SVL=snout to vent length in mm
F=femur length in mm
T=tibia length in mm
MT=maximal metatarsal length in mm
HL=hindlimb (F+T +Mt) length in mm
