# Supplementary material for: The fast and the frugal: Divergent locomotory strategies drive limb lengthening in theropod dinosaurs
Source: PLoS One. 2020 May 13;15(5):e0223698. doi: 10.1371/journal.pone.0223698 (PMC7220109; doi:10.1371/journal.pone.0223698)
Supplement: S2 Table — Note that the transition from walking to running occurs around Fr = 0.5[10]. Fr = Froude number, Alexander = [31], Ruiz and Torres = [88]. (XLSX) [file pone.0223698.s002.xlsx]

## Sheet: S2
		Max running speed (M/S)		Froud number speed (m/s)
	SVL	Alexander	Ruiz and Torress	at Fr=0.25	Fr=0.5	FR=1	Fr=5	Fr=10	Fr=15
Zhongornis *	71.5	1.8597	1.68117	0.337337	0.477066	0.674673	1.50862	2.1335	2.613
Yanornis *	112	2.45864	2.22261	0.44598	0.63071	0.891959	1.99448	2.82062	3.45454
Similicaudipteryx *	134	2.93664	2.65472	0.532686	0.753332	1.06537	2.38224	3.369	4.12617
Archaeorhynchus *	140	2.71645	2.45567	0.492745	0.696846	0.98549	2.20362	3.11639	3.81679
Microraptor gui	153	3.49095	3.15582	0.633233	0.895526	1.26647	2.8319	4.00492	4.905
Archaeopteryx *	153.5	2.98697	2.70022	0.541816	0.766243	1.08363	2.42307	3.42674	4.19689
Microraptor gui *	160	3.33926	3.01869	0.605718	0.856614	1.21144	2.70885	3.8309	4.69187
Eosinopteryx	165.8	3.38251	3.05779	0.613562	0.867708	1.22712	2.74393	3.88051	4.75263
Yixianornis *	180	3.00067	2.7126	0.5443	0.769756	1.0886	2.43418	3.44245	4.21613
Anchiornis	185	3.46416	3.1316	0.628373	0.888653	1.25675	2.81017	3.97418	4.86736
Archaeopteryx *	186.5	3.46416	3.1316	0.628373	0.888653	1.25675	2.81017	3.97418	4.86736
Scipioynx *	187.7	-	-	-	-	-	-	-	-
Confuciusornis *	188	2.91115	2.63168	0.528062	0.746792	1.05612	2.36156	3.33976	4.09035
Zhongjianornis *	198	3.32135	3.0025	0.60247	0.852021	1.20494	2.69433	3.81035	4.66671
Epidexipteryx *	200	3.28752	2.97192	0.596333	0.843342	1.19267	2.66688	3.77154	4.61917
Confuciusornis *	209	3.03893	2.74719	0.551239	0.77957	1.10248	2.46522	3.48634	4.26988
M. gui*	215	3.71339	3.3569	0.673582	0.952589	1.34716	3.01235	4.26011	5.21754
Serikornis	230	3.96669	3.58589	0.71953	1.01757	1.43906	3.21783	4.5507	5.57345
Archaeopteryx *	231	3.43281	3.10326	0.622688	0.880614	1.24538	2.78475	3.93822	4.82332
Dalianraptor *	240	3.45338	3.12186	0.626418	0.885889	1.25284	2.80143	3.96182	4.85222
Microraptor zhaoianus *	240	4.04669	3.6582	0.73404	1.03809	1.46808	3.28273	4.64247	5.68585
Mei long *	242	4.27334	3.8631	0.775153	1.09623	1.55031	3.46659	4.9025	6.00431
Aurornis	246	3.86582	3.4947	0.701232	0.991692	1.40246	3.136	4.43498	5.43172
Anchiornis *	246.9	4.12061	3.72503	0.747449	1.05705	1.4949	3.34269	4.72728	5.78971
Sapeornis angustis *	247	3.4523	3.12088	0.626223	0.885612	1.25245	2.80055	3.96058	4.8507
Anchiornis *	249.1	4.19856	3.79549	0.761588	1.07705	1.52318	3.40592	4.81671	5.89924
Caihong	259	3.88697	3.51382	0.705069	0.997118	1.41014	3.15316	4.45925	5.46144
Confuciusornis*	270	3.46953	3.13646	0.629348	0.890032	1.2587	2.81453	3.98035	4.87491
Anchiornis	275	4.44099	4.01465	0.805563	1.13924	1.61113	3.60259	5.09483	6.23986
Jinfengopteryx *	275	4.14765	3.74948	0.752354	1.06399	1.50471	3.36463	4.75831	5.82771
Juravenator *	279.5	3.25448	2.94205	0.590339	0.834866	1.18068	2.64008	3.73363	4.57275
Anchiornis	283.4	4.00875	3.62391	0.727158	1.02836	1.45432	3.25195	4.59895	5.63254
Sciurumimus	287.25	3.19438	2.88772	0.579437	0.819448	1.15887	2.59132	3.66468	4.4883
dromaeosaurid indent. (called Wulong in an unpublished thesis but I don't think name is valid)	295	4.40137	3.97884	0.798376	1.12907	1.59675	3.57045	5.04938	6.1842
S.chaoyangensis *	295	3.84261	3.47372	0.697022	0.985739	1.39404	3.11718	4.40836	5.39911
Xiaotingia*	295	-	-	-	-	-	-	-	-
M. gui*	297	4.66126	4.21378	0.84552	1.19575	1.69104	3.78128	5.34754	6.54937
Jeholornis *	315	3.93462	3.5569	0.713712	1.00934	1.42742	3.19182	4.51391	5.52839
Sinornithosaurus *	316.3	4.95879	4.48274	0.899489	1.27207	1.79898	4.02264	5.68887	6.96741
Jixiangornis *	327	3.82609	3.45879	0.694025	0.9815	1.38805	3.10378	4.3894	5.3759
Microraptor gui	327	4.94072	4.46641	0.896211	1.26743	1.79242	4.00798	5.66813	6.94202
Compsognathus *	352	3.94691	3.56801	0.715942	1.01249	1.43188	3.20179	4.52801	5.54566
Beibeilong	380	-	-	-	-	-	-	-	-
Halszkaraptor	400	4.15752	3.7584	0.754145	1.06652	1.50829	3.37264	4.76963	5.84158
M hanqiangi ( this SVL seems too large based on the specimen itself as it suggests an abnoramlly long neck (compared to femur and hindlimbs dorsals and sacrals and skull are in normal range, my measurements from the skeletal images come in around 360 or simiilar to QV 1002 whose femur is only 2% smaller and whose SVL, using these measurements from Gong, would be 20% smaller )	415	4.91576	4.44385	0.891684	1.26103	1.78337	3.98773	5.63951	6.90696
Sinosauropteryx 11	440	4.31673	3.90232	0.783023	1.10736	1.56605	3.50179	4.95227	6.06527
Liaoningvenator	444.6	5.22306	4.72165	0.947425	1.33986	1.89485	4.23702	5.99204	7.33873
Changyuraptor	450	5.67777	5.1327	1.02991	1.45651	2.05981	4.60588	6.5137	7.97762
Bambiraptor *	460	5.19444	4.69577	0.942234	1.33252	1.88447	4.2138	5.95921	7.29851
Jianianhualong	460	5.17539	4.67855	0.938779	1.32763	1.87756	4.19835	5.93736	7.27175
Similicaudipteryx *	490	5.61506	5.07602	1.01853	1.44042	2.03706	4.55501	6.44176	7.88952
Compsognathus *	500	4.88916	4.4198	0.886858	1.25421	1.77372	3.96615	5.60898	6.86957
Sinosauropteryx ?*	510	5.15121	4.6567	0.934393	1.32143	1.86879	4.17873	5.90962	7.23778
Caudipteryx *	561.7	5.7657	5.21219	1.04586	1.47906	2.09171	4.67721	6.61457	8.10117
Caudipteryx *	583.2	5.72678	5.17701	1.0388	1.46908	2.07759	4.64564	6.56993	8.04649
Eoraptor	625	5.38467	4.86774	0.976741	1.38132	1.95348	4.36812	6.17745	7.5658
Buitreraptor *	652	-	-	-	-	-	-	-	-
Huaxiagnathus *	659	5.83253	5.27261	1.05798	1.49621	2.11596	4.73143	6.69125	8.19508
Limusaurus *	766	6.75399	6.1056	1.22512	1.73259	2.45025	5.47892	7.74837	9.48977
Eodromaeus *	770	5.62832	5.088	1.02094	1.44382	2.04187	4.56577	6.45697	7.90814
Tianyuraptor *	800	6.69301	6.05048	1.21406	1.71695	2.42813	5.42946	7.67842	9.4041
Zhenyuanlong	835	6.59485	5.96174	1.19626	1.69176	2.39252	5.34983	7.5658	9.26618
Haplocheirus *	890	6.84279	6.18588	1.24123	1.75537	2.48247	5.55096	7.85025	9.61455
Khaan *	895	6.36186	5.75112	1.154	1.632	2.30799	5.16083	7.29851	8.93882
Linheraptor *	910	6.74294	6.09562	1.22312	1.72975	2.44624	5.46996	7.7357	9.47425
compsognathid ?2	1000	7.0931	6.41217	1.28664	1.81958	2.57328	5.75402	8.13741	9.96626
Sinocalliopteryx	1000	6.89055	6.22906	1.2499	1.76762	2.49979	5.58971	7.90504	9.68166
Gallimimus *	1140	7.70266	6.96321	1.39721	1.97595	2.79442	6.2485	8.83672	10.8227
Jianchangosaurus	1180	7.19017	6.49991	1.30424	1.84448	2.60849	5.83276	8.24877	10.1026
Heyuannia *	1217	7.27467	6.57631	1.31957	1.86616	2.63915	5.90131	8.34572	10.2214
Coelophysis *	1230	6.39691	5.78281	1.16035	1.64099	2.32071	5.18926	7.33873	8.98807
Coelophysis *	1295	6.45491	5.83524	1.17087	1.65587	2.34175	5.23631	7.40526	9.06956
Raptorrex *	1296	8.63777	7.80854	1.56683	2.21583	3.13366	7.00707	9.9095	12.1366
Sanjuansaurus *	1300	-	-	-	-	-	-	-	-
Sinornithomimus *	1353	8.11269	7.33387	1.47158	2.08113	2.94317	6.58112	9.30711	11.3988
Guanlong	1445	8.44579	7.635	1.53201	2.16658	3.06401	6.85134	9.68926	11.8669
Corythoraptor	1585	8.09659	7.31932	1.46866	2.077	2.93733	6.56806	9.28865	11.3762
Citipati *	1650	-	-	-	-	-	-	-	-
Ornithomimus *	1785	9.53596	8.62051	1.72975	2.44624	3.45951	7.7357	10.9399	13.3986
Harpymimus *	1952	-	-	-	-	-	-	-	-
Gorgosaurus *	2050	-	-	-	-	-	-	-	-
Eustreptospondylus *	2095	9.49287	8.58155	1.72194	2.43519	3.44388	7.70074	10.8905	13.3381
Struthiomimus *	2106	10.142	9.16838	1.83969	2.60171	3.67937	8.22733	11.6352	14.2502
Concavenator *	2350	10.2879	9.3003	1.86616	2.63915	3.73232	8.34572	11.8026	14.4552
Gorgosaurus *	2525	11.6312	10.5146	2.10981	2.98372	4.21961	9.43535	13.3436	16.3425
Dilophosaurus*	2629	10.2589	9.27407	1.86089	2.6317	3.72179	8.32218	11.7693	14.4144
Skorpiovenator*	2795	-	-	-	-	-	-	-	-
Allosaurus *	3270	11.7966	10.6641	2.13982	3.02616	4.27963	9.56955	13.5334	16.575
Sinraptor *	3570	12.3973	11.2072	2.24879	3.18027	4.49758	10.0569	14.2226	17.419
Carnotaurus *	3629	13.4305	12.1412	2.4362	3.4453	4.87239	10.895	15.4079	18.8707
Daspletosaurus *	3890	-	-	-	-	-	-	-	-
S. hepingensis *	4010	-	-	-	-	-	-	-	-
Yangchuanosaurus *	4130	-	-	-	-	-	-	-	-
Tyrannosaurus *	5091	15.2766	13.81	2.77106	3.91887	5.54212	12.3926	17.5257	21.4645
Terms
Alexander =Alexander, R.McN. 1976. Estimates of speeds of dinosaurs. Nature 261, 129-130.
Ruiz and Torices = Ruiz, J., Torices, A., 2013. Humans running at stadiums and beaches and the accuracy of speed estimations from fossil trackways. Ichnos 20, 31-35.
Fr=Froude number
