# Supplementary material for: The fast and the frugal: Divergent locomotory strategies drive limb lengthening in theropod dinosaurs
Source: PLoS One. 2020 May 13;15(5):e0223698. doi: 10.1371/journal.pone.0223698 (PMC7220109; doi:10.1371/journal.pone.0223698)
Supplement: S3 Table — Postural scaling based on based on extant ground birds from data in [40]. FC = femoral circumference in mm. Mass = body mass in kg, Leginess = HL/ mass^1/3, MT. mass ^1/3 = Mt/mass^1/3. (XLSX) [file pone.0223698.s003.xlsx]

## Sheet: S3
	SVL	F	FC	T	MT	HL	hip	mass	HL/SVL	T+Mt/F	MT. mass ^1/3	Legginess	speed fr =5	speed using the eqn from Hirt et al 2017					reconstructed hip height based on Gatsey and Biewener 1991 including foot		hip	New speed	new FR=15	reconstructed hip height based on Gatsey and Biewener 1991 not including foot	hip	New speed	new FR=15
Eosinopteryx	165.8	48.5	15	69.5	35.5	153.5	122.8	0.359712	0.925814	2.16495	49.9164	215.836	2.45425	5.42983			Scaling of hip height based on Gatsey and Biewener 1991				100.016	2.21491	3.83633		123.8	2.46422	4.26815
epidexipteryx	200	51	14.5	63	31	145	116	0.327648	0.725	1.84314	44.9669	210.329	2.38533	5.29961			wih foot				94.0479	2.1478	3.7201		116.553	2.39101	4.14136
Microraptor gui	297	97	20.6	124.4	70.1	291.5	233.2	0.861768	0.981481	2.00515	73.6639	306.32	3.38208	6.81458			Ordinary Least Squares Regression: mass-crouch				198.026	3.11659	5.3981		242.453	3.44853	5.97302
Halszkaraptor	400	76.2	20.35	105.5	50.2	231.9	185.52	0.833271	0.57975	2.04331	53.3468	246.437	3.01658	6.75526							157.29	2.7776	4.81094		192.656	3.07405	5.32441
Sinosauropteryx 11	440	86	27	100	64	250	200	1.81541	0.568182	1.90698	52.4632	204.934	3.13209	8.27125			Slope a:	0.073162	Std. error a:	0.01642	175.752	2.93609	5.08546		213.315	3.23467	5.60262
Changyuraptor	450	153	38.5	168.3	111.2	432.5	346	4.82346	0.961111	1.8268	65.814	255.976	4.11962	10.6617			Intercept b:	0.68406	Std. error b:	0.020665	317.479	3.94618	6.83499		381.24	4.32433	7.48996
Bambiraptor_feinbergorum	460	120	35	167	77	364	291.2	3.70991	0.791304	2.03333	49.7397	235.133	3.77933	9.95985							264.161	3.59959	6.23468		318.1	3.95004	6.84166
Compsognathus *	500	108	35	131.8	80.9	320.7	256.56	3.70991	0.6414	1.96944	52.259	207.163	3.54743	9.95985			95% bootstrapped confidence intervals (N=1999):				232.737	3.37872	5.85212		280.26	3.70766	6.42185
Sinosauropteryx ?*	510	108	28	152	96	356	284.8	2.00666	0.698039	2.2963	76.1109	282.245	3.73757	8.48947			Slope a:	(0.039115, 0.10574)			251.403	3.5116	6.08227		304.79	3.86652	6.69701
Eoraptor_lunensis	625	154	62	157	81	392	313.6	17.9162	0.6272	1.54545	30.9554	149.809	3.922	14.6944			Intercept b:	(0.63927, 0.71177)			304.094	3.8621	6.68935		360.395	4.20445	7.28231
Buitreraptor_gonzalezorum	652	147	34	185	99	431	344.8	3.42526	0.661043	1.93197	65.6756	285.921	4.11247	9.75542							311.69	3.91004	6.77239		375.657	4.29255	7.43491
Huaxiagnathus *	659	163.3	53	183.4	109.7	456.4	365.12	11.632	0.692564	1.79486	48.4159	201.431	4.23192	13.3201			Correlation:				347.788	4.13026	7.15382		413.91	4.5058	7.80428
Tianyuraptor_ostromi	800	200	65	255	150	605	484	20.4063	0.75625	2.025	54.8913	221.395	4.87239	15.0928			r:	0.89377			471.83	4.81075	8.33246		558.495	5.23395	9.06546
Zhenyuanlong	835	193.4	59.6	260.3	129.8	583.5	466.8	16.0705	0.698802	2.01706	51.4358	231.223	4.78503	14.3534			r2:	0.79882			450.634	4.70145	8.14315		534.623	5.12087	8.8696
Sinocalliopteryx	1000	250	80	280	160	690	552	36.1501	0.69	1.76	48.3894	208.679	5.20342	16.6057			t:	4.4557			550.658	5.19709	9.00163		648.356	5.63931	9.76758
Coelophysis_bauri	1295	209	49	224	126	559	447.2	9.3713	0.43166	1.67464	59.7637	265.142	4.6835	12.6333			p (uncorr.):	0.0066671			422.134	4.55035	7.88143		503.469	4.96942	8.60729
Raptorex_kriegsteini	1296	338	87	397	266	1001	800.8	45.5445	0.772377	1.96154	74.4851	280.299	6.26732	17.0518			Permutation p:	0.0065			800.8	6.26732	10.8553		800.8	6.26732	10.8553
Ornithomimus_edmontonicus	1785	435	110	475	310	1220	976	86.8951	0.683473	1.8046	69.989	275.441	6.91902	17.6191							976	6.91902	11.9841		976	6.91902	11.9841
Eustreptospondylus_oxoniensis	2095	510	188	495	240	1245	996	380.216	0.594272	1.44118	33.1284	171.854	6.98955	15.3883			without foot				996	6.98955	12.1063		996	6.98955	12.1063
Dilophosaurus_wetherilli	2629	557	173	555	300	1412	1129.6	302.398	0.537086	1.53501	44.6953	210.366	7.44358	15.9694			Ordinary Least Squares Regression: mass-crouch				1129.6	7.44358	12.8927		1129.6	7.44358	12.8927
Sinraptor dongi	3570	876	279	769	410	2055	1644	1127.7	0.57563	1.34589	39.39	197.43	8.97988	12.2003							1644	8.97988	15.5536		1644	8.97988	15.5536
Tyrannosaurus_rex	5091	1321	579	1185	610	3116	2492.8	8422.03	0.61206	1.35882	29.9818	153.153	11.0577	6.87237			Slope a:	0.066495	Std. error a:	0.017451	2492.8	11.0577	19.1524		2492.8	11.0577	19.1524
																	Intercept b:	0.83604	Std. error b:	0.021963
			Ordinary Least Squares Regression: HL/SVL-speed fr =5						Ordinary Least Squares Regression: HL/SVL-speed using the eqn from Hirt et al 2017
Terms																	95% bootstrapped confidence intervals (N=1999):
SVL=snout to vent length in mm			Slope a:	-5.8587	Std. error a:	3.3291			Slope a:	-7.7632	Std. error a:	6.3197	6.3326				Slope a:	(0.030924, 0.10537)
F=femur length in mm			Intercept b:	9.0059	Std. error b:	2.3439			Intercept b:	16.876	Std. error b:	4.4494	4.4569				Intercept b:	(0.78228, 0.87208)
FC= femoral circumfrence in mm
T=tibia length in mm			95% bootstrapped confidence intervals (N=1999):						95% bootstrapped confidence intervals (N=1999):								Correlation:
mt=maximal metatarsal length in mm			Slope a:	(-10.89, 0.67844)					Slope a:	(-20.933, 1.0465)							r:	0.86246
HL=hindlimb (F+T +Mt) length in mm			Intercept b:	(3.844, 12.91)					Intercept b:	(10.289, 25.879)							r2:	0.74384
Hip = hip height in mm																	t:	3.8104
mass=body mass in kg			Correlation:						Correlation:								p (uncorr.):	0.012495
Leginess= HL/ mass^1/3			r:	-0.36618					r:	-0.26487							Permutation p:	0.0044
MT. mass ^1/3=Mt/mass^1/3			r2:	0.13409					r2:	0.070157
Fr=froude			t:	-1.7598					t:	-1.2284
Hirt et al 2017= Hirt MR, Jetz W, Rall BC, Brose U. A general scaling law reveals why the largest animals are not the fastest. Nature Ecology & Evolution. 2017;1:1116-22			p (uncorr.):	0.093723					p (uncorr.):	0.23355
			Permutation p:	0.0887					Permutation p:	0.2317
			Ordinary Least Squares Regression: T+Mt/F-speed fr =5						Ordinary Least Squares Regression: T+Mt/F-speed using the eqn from Hirt et al 2017
			Slope a:	-6.3174	Std. error a:	1.2728			Slope a:	-5.0617	Std. error a:	3.3021
			Intercept b:	16.524	Std. error b:	2.3525			Intercept b:	20.778	Std. error b:	6.1034
			95% bootstrapped confidence intervals (N=1999):						95% bootstrapped confidence intervals (N=1999):
			Slope a:	(-9.8376, -3.5121)					Slope a:	(-11.532, 2.1603)
			Intercept b:	(11.21, 23.305)					Intercept b:	(7.1363, 32.383)
			Correlation:						Correlation:
			r:	-0.74291					r:	-0.32424
			r2:	0.55191					r2:	0.10513
			t:	-4.9633					t:	-1.5329
			p (uncorr.):	7.4785e-05					p (uncorr.):	0.14097
			Permutation p:	0.0001					Permutation p:	0.139
			Ordinary Least Squares Regression: Legginess-speed fr =5						Ordinary Least Squares Regression: Legginess-speed using the eqn from Hirt et al 2017
			Slope a:	-0.016803	Std. error a:	0.010723			Slope a:	-0.0057966	Std. error a:	0.020777
			Intercept b:	8.7871	Std. error b:	2.4861			Intercept b:	12.831	Std. error b:	4.8169
			95% bootstrapped confidence intervals (N=1999):						95% bootstrapped confidence intervals (N=1999):
			Slope a:	(-0.042258, 0.008426)					Slope a:	(-0.051121, 0.032092)
			Intercept b:	(2.6622, 15.083)					Intercept b:	(4.0055, 22.914)
			Correlation:						Correlation:
			r:	-0.33068					r:	-0.062265
			r2:	0.10935					r2:	0.0038769
			t:	-1.567					t:	-0.279
			p (uncorr.):	0.1328					p (uncorr.):	0.78311
			Permutation p:	0.1327					Permutation p:	0.7845
			Ordinary Least Squares Regression: MT. mass ^1/3-speed fr =5						Ordinary Least Squares Regression: MT. mass ^1/3-speed using the eqn from Hirt et al 2017
			Slope a:	-0.056713	Std. error a:	0.03354			Slope a:	-0.0028087	Std. error a:	0.065693
			Intercept b:	7.9703	Std. error b:	1.8377			Intercept b:	11.658	Std. error b:	3.5995
			95% bootstrapped confidence intervals (N=1999):						95% bootstrapped confidence intervals (N=1999):
			Slope a:	(-0.14455, 0.032269)					Slope a:	(-0.14282, 0.13202)
			Intercept b:	(3.1575, 13.283)					Intercept b:	(4.4487, 19.524)
			Correlation:						Correlation:
			r:	-0.35366					r:	-0.00956
			r2:	0.12508					r2:	9.1393e-05
			t:	-1.6909					t:	-0.042755
			p (uncorr.):	0.10638					p (uncorr.):	0.96632
			Permutation p:	0.1042					Permutation p:	0.9635
