# Supplementary material for: The fast and the frugal: Divergent locomotory strategies drive limb lengthening in theropod dinosaurs
Source: PLoS One. 2020 May 13;15(5):e0223698. doi: 10.1371/journal.pone.0223698 (PMC7220109; doi:10.1371/journal.pone.0223698)
Supplement: S4 Table — (XLSX) [file pone.0223698.s004.xlsx]

## Sheet: S4
Taxa	FL	FC	TL	MT	HL	hip	Mt+T/f	Legginess	Mt/ mass^1/3	mass	Fr=5	Fr =15	Alexander 1976	Ruiz and Torress 2017	Hirt et al 2017	Lower bound	Mid	Upper bounds		mass	Fr=5	Fr =15	Alexander 1976	Ruiz and Torress 2017	Hirt et al 2017		hip	new FR=15	hip height compared to 0.8Hl estimate	reconstructed hip height based on Gatsey and Biewener 1991 not including foot		hip	new FR=15	hip height compared to 0.8Hl estimate
Eosinopteryx	48.5	15	69.5	35.5	153.5	122.8	2.16495	215.836	49.9164	0.359712	2.45425	4.25088	3.38251	3.05779		5.28328	5.42983	5.57439		0.138259	2.66945	4.62363	3.67911	3.32591	4.23465		95.3529	3.74582	Shorter			119.561	4.19445	Shorter
Epidexipteryx	51	14.5	63	31	145	116	1.84314	210.329	44.9669	0.327648	2.38533	4.13151	3.28752	2.97192		5.15946	5.29961	5.43766		0.327648	2.38533	4.13151	3.28752	2.97192	5.29961		94.0479	3.7201	Shorter			116.553	4.14136	Taller
Parvicursor	52.6	10.6	73	56	181.6	145.28	2.45247	351.198	108.299	0.138259	2.66945	4.62363	3.67911	3.32591		4.14406	4.23465	4.32252		0.346658	2.93749	5.08789	4.04853	3.65987	5.37789		118.112	4.16896	Shorter			146.269	4.63934	Taller
M. zhaoinus	75	14.8	95.5	49.4	219.9	175.92	1.932	313.034	70.3223	0.346658	2.93749	5.08789	4.04853	3.65987		5.2339	5.37789	5.51984		0.359712	2.45425	4.25088	3.38251	3.05779	5.42983		143.281	4.59171	Shorter			177.352	5.10856	Taller
Halszkaraptor	76.2	20.35	105.5	50.2	231.9	185.52	2.04331	246.437	53.3468	0.833271	3.01658	5.22487	4.15752	3.7584		6.53989	6.75526	6.97015		0.59432	3.16264	5.47785	4.35882	3.94038	6.18704		154.799	4.77271	Shorter			190.393	5.29305	Taller
Mei_long	77	20.7	106	58	241	192.8	2.12987	252.129	60.6784	0.873338	3.0752	5.3264	4.23831	3.83143		6.61837	6.83825	7.05777		0.786762	3.26099	5.6482	4.49437	4.06291	6.65514		163.022	4.89782	Shorter			199.816	5.42245	Taller
Mahakala_omnogovae	79	19.93	110	82	271	216.8	2.43038	293.554	88.8245	0.786762	3.26099	5.6482	4.49437	4.06291		6.44518	6.65514	6.86448		0.833271	3.01658	5.22487	4.15752	3.7584	6.75526		183.81	5.20073	Shorter			225.139	5.7558	Taller
Sinosauropteryx 11	86	27	100	64	250	200	1.90698	204.934	52.4632	1.81541	3.13209	5.42494	4.31673	3.90232		7.97022	8.27125	8.57407		0.861768	3.38208	5.85793	4.66126	4.21378	6.81458		169.833	4.9991	Shorter			207.936	5.53153	Taller
Rahonavis_ostromi	86.9	18	120	48	254.9	203.92	1.93326	303.177	57.091	0.59432	3.16264	5.47785	4.35882	3.94038		6.00194	6.18704	6.37093		0.873338	3.0752	5.3264	4.23831	3.83143	6.83825		173.27	5.04942	Shorter			212.11	5.58676	Taller
Procompsognathus_triassicus	96	23	110.4	69.8	276.2	220.96	1.87708	262.316	66.2912	1.16734	3.29213	5.70213	4.53729	4.10171		7.12458	7.3741	7.62408		1.03284	3.45951	5.99204	4.76798	4.31025	7.14309		189.221	5.27673	Shorter			231.172	5.83241	Taller
Microraptor gui	97	20.6	124.4	70.1	291.5	233.2	2.00515	306.32	73.6639	0.861768	3.38208	5.85793	4.66126	4.21378		6.59599	6.81458	7.03278		1.16734	3.29213	5.70213	4.53729	4.10171	7.3741		200.837	5.43628	Shorter			245.008	6.00441	Taller
IGM100_1128	99	22	124	82	305	244	2.08081	301.733	81.1216	1.03284	3.45951	5.99204	4.76798	4.31025		6.90645	7.14309	7.37982		1.81541	3.13209	5.42494	4.31673	3.90232	8.27125		214.417	5.61707	Shorter			260.244	6.18829	Taller
Sinosauropteryx ?*	108	28	152	96	356	284.8	2.2963	282.245	76.1109	2.00666	3.73757	6.47366	5.15121	4.6567		8.17558	8.48947	8.80537		2.00666	3.73757	6.47366	5.15121	4.6567	8.48947		251.403	6.08227	Shorter			304.79	6.69701	Taller
Compsognathus *	108	35	131.8	80.9	320.7	256.56	1.96944	207.163	52.259	3.70991	3.54743	6.14433	4.88916	4.4198		9.55669	9.95985	10.3602		2.89856	4.02909	6.97859	5.55299	5.01991	9.34117		230.222	5.82041	Shorter			277.974	6.39561	Taller
Bambiraptor_feinbergorum	120	35	167	77	364	291.2	2.03333	235.133	49.7397	3.70991	3.77933	6.546	5.20877	4.70873		9.55669	9.95985	10.3602		3.42526	4.11247	7.12301	5.66791	5.12379	9.75542		263.237	6.22377	Shorter			317.26	6.83263	Taller
Shuvuuia_deserti	124.5	32	158.2	131	413.7	330.96	2.32289	290.151	91.8777	2.89856	4.02909	6.97859	5.55299	5.01991		8.97604	9.34117	9.70758		3.59431	4.16462	7.21334	5.73978	5.18876	9.87829		299.813	6.64209	Shorter			361.154	7.28998	Taller
Sinornithoides_youngi	140	34.6	191	111	442	353.6	2.15714	288.547	72.4632	3.59431	4.16462	7.21334	5.73978	5.18876		9.48016	9.87829	10.2744		3.70991	3.54743	6.14433	4.88916	4.4198	9.95985		320.766	6.87028	Shorter			386.264	7.53914	Taller
Khaan_mckennai	140	72	154	67	361	288.8	1.57857	120.266	22.3208	27.0454	3.76373	6.51897	5.18726	4.68928		15.3365	15.8979	15.9086		3.70991	3.77933	6.546	5.20877	4.70873	9.95985		261.983	6.20893	Shorter			315.478	6.81341	Taller
Buitreraptor_gonzalezorum	147	34	185	99	431	344.8	1.93197	285.921	65.6756	3.42526	4.11247	7.12301	5.66791	5.12379		9.36487	9.75542	10.145		4.82346	4.11962	7.1354	5.67777	5.1327	10.6617		316.378	6.82313	Shorter			379.918	7.47696	Taller
Changyuraptor	153	38.5	168.3	111.2	432.5	346	1.8268	255.976	65.814	4.82346	4.11962	7.1354	5.67777	5.1327		10.2154	10.6617	11.0936		9.3713	4.6835	8.11206	6.45491	5.83524	12.6333		326.606	6.93254	Shorter			389.535	7.57101	Taller
Eoraptor_lunensis	154	62	157	81	392	313.6	1.54545	149.809	30.9554	17.9162	3.922	6.7931	5.4054	4.88648		14.1038	14.6944	14.9351		11.5116	4.84412	8.39027	6.67629	6.03536	13.2868		298.584	6.62848	Shorter			355.387	7.23154	Taller
Huaxiagnathus *	163.3	53	183.4	109.7	456.4	365.12	1.79486	201.431	48.4159	11.632	4.23192	7.3299	5.83253	5.27261		12.7437	13.3201	13.7177		11.632	4.23192	7.3299	5.83253	5.27261	13.3201		347.788	7.15382	Shorter			413.91	7.80428	Taller
Velociraptor_mongoliensis	187	64	203	99.4	489.4	391.52	1.61711	181.659	36.896	19.5533	4.38224	7.59027	6.03971	5.4599		14.3761	14.9635	15.1607		13.5366	4.66251	8.0757	6.42598	5.80908	13.8063		375.293	7.43131	Shorter			445.98	8.10099	Taller
Avimimus_portentosus	188	52.8	257	153	598	478.4	2.18085	264.844	67.7611	11.5116	4.84412	8.39027	6.67629	6.03536		12.7113	13.2868	13.6868		16.0705	4.78503	8.28792	6.59485	5.96174	14.3534		461.833	8.24371	Shorter			547.908	8.97913	Taller
Zhenyuanlong	193.4	59.6	260.3	129.8	583.5	466.8	2.01706	231.223	51.4358	16.0705	4.78503	8.28792	6.59485	5.96174		13.7617	14.3534	14.6431		17.9162	3.922	6.7931	5.4054	4.88648	14.6944		452.65	8.16134	Shorter			536.455	8.88478	Taller
Masiakasaurus_knopfleri	194	65	196	112	502	401.6	1.58763	183.703	40.9855	20.4063	4.4383	7.68736	6.11697	5.52974		14.5076	15.0928	15.2675		18.7234	4.6583	8.06841	6.42018	5.80384	14.8307		390.129	7.57678	Shorter			462.165	8.24667	Taller
Chuandongocoelurus_primitivus	200	63	231	122	553	442.4	1.765	208.256	45.9443	18.7234	4.6583	8.06841	6.42018	5.80384		14.2414	14.8307	15.0499		18.7234	4.89649	8.48097	6.74847	6.10061	14.8307		429.764	7.95234	Shorter			509.118	8.65544	Taller
Saurornithoides_mongoliensis	200	64	243	139	582	465.6	1.91	216.031	51.5951	19.5533	4.77888	8.27726	6.58637	5.95408		14.3761	14.9635	15.1607		19.5533	4.38224	7.59027	6.03971	5.4599	14.9635		453.103	8.16543	Shorter			536.546	8.88553	Taller
Tianyuraptor_ostromi	200	65	255	150	605	484	2.025	221.395	54.8913	20.4063	4.87239	8.43923	6.71525	6.07058		14.5076	15.0928	15.2675		19.5533	4.77888	8.27726	6.58637	5.95408	14.9635		471.01	8.32521	Shorter			557.749	9.0594	Taller
Coelophysis_rhodesiensis	208	56	214	132	554	443.2	1.66346	232.455	55.3865	13.5366	4.66251	8.0757	6.42598	5.80908		13.2194	13.8063	14.1606		20.4063	4.4383	7.68736	6.11697	5.52974	15.0928		432.056	7.97352	Shorter			511.416	8.67495	Taller
Coelophysis_bauri	209	49	224	126	559	447.2	1.67464	265.142	59.7637	9.3713	4.6835	8.11206	6.45491	5.83524		12.0808	12.6333	13.0704		20.4063	4.87239	8.43923	6.71525	6.07058	15.0928		435.956	8.00942	Shorter			516.031	8.71401	Taller
Coelurus_fragilis	210	75	255	119	584	467.2	1.78095	187.402	38.1863	30.2635	4.78708	8.29147	6.59767	5.9643		15.6404	16.1893	16.1298		27.0454	3.76373	6.51897	5.18726	4.68928	15.8979		460.68	8.23341	Shorter			543.86	8.94589	Taller
Saurornitholestes_langstoni	216	63	279	116	611	488.8	1.8287	230.098	43.6848	18.7234	4.89649	8.48097	6.74847	6.10061		14.2414	14.8307	15.0499		30.2635	4.78708	8.29147	6.59767	5.9643	16.1893		484.161	8.44063	Shorter			570.988	9.16629	Taller
Ingenia_yanshini	235	84	267	124.5	626.5	501.2	1.66596	181.175	36.0037	41.349	4.95821	8.58787	6.83353	6.17751		16.3649	16.8793	16.6239		30.2635	5.30425	9.18723	7.31045	6.60864	16.1893		Greater than 40 kg					Greater than 40 kg
Sinocalliopteryx	250	80	280	160	690	552	1.76	208.679	48.3894	36.1501	5.20342	9.01259	7.17148	6.48302		16.0772	16.6057	16.4337		31.3878	5.34478	9.25744	7.36631	6.65915	16.2794		547.561	8.97628	Shorter			645.541	9.74635	Taller
Coelophysis_kayentakatae	272	76	276	180	728	582.4	1.67647	230.787	57.0627	31.3878	5.34478	9.25744	7.36631	6.65915		15.7347	16.2794	16.1968		36.1501	5.20342	9.01259	7.17148	6.48302	16.6057		580.984	9.24617	Shorter			684.063	10.0329	Taller
Adasaurus_mongoliensis	273	87	302	141	716	572.8	1.62271	200.494	39.4827	45.5445	5.30055	9.18082	7.30535	6.60403		16.5459	17.0518	16.7388		41.349	4.95821	8.58787	6.83353	6.17751	16.8793		Greater than 40 kg					Greater than 40 kg
Allosaurus	274	75	295	148	717	573.6	1.61679	230.08	47.4922	30.2635	5.30425	9.18723	7.31045	6.60864		15.6404	16.1893	16.1298		45.5445	5.30055	9.18082	7.30535	6.60403	17.0518		577.468	9.21816	Taller			678.51	9.99213	Taller
Chirostenotes_pergracilis	310	92	367	208	885	708	1.85484	235.425	55.3315	53.1217	5.893	10.207	8.12187	7.34217		16.785	17.2818	16.8828		45.5445	6.26732	10.8553	8.63777	7.80854	17.0518		Greater than 40 kg					Greater than 40 kg
Troodon_formosus	317	89.5	350	220	887	709.6	1.79811	242.001	60.0227	49.2403	5.89965	10.2185	8.13104	7.35046		16.675	17.1755	16.8178		49.2403	5.89965	10.2185	8.13104	7.35046	17.1755		Greater than 40 kg					Greater than 40 kg
Deinonychus_antirrhopus	336	116	382	164	882	705.6	1.625	189.654	35.2645	100.581	5.883	10.1897	8.10809	7.32972		17.0564	17.6002	16.9686		53.1217	5.893	10.207	8.12187	7.34217	17.2818		Greater than 40 kg					Greater than 40 kg
Raptorex_kriegsteini	338	87	397	266	1001	800.8	1.96154	280.299	74.4851	45.5445	6.26732	10.8553	8.63777	7.80854		16.5459	17.0518	16.7388		53.1217	6.13442	10.6251	8.45461	7.64297	17.2818		Greater than 40 kg					Greater than 40 kg
Moros	355	105	440	270	1065	852	2	250.937	63.6178	76.4461	6.46456	11.197	8.90962	8.0543		17.0865	17.5911	17.0311		74.4577	6.83916	11.8458	9.42589	8.52101	17.5801		Greater than 40 kg					Greater than 40 kg
Tanycolagreus_topwilsoni	356	92	387	216	959	767.2	1.69382	255.11	57.4597	53.1217	6.13442	10.6251	8.45461	7.64297		16.785	17.2818	16.8828		76.4461	6.46456	11.197	8.90962	8.0543	17.5911		Greater than 40 kg					Greater than 40 kg
Guanlong_wucaii	408	104	424	360	1192	953.6	1.92157	283.339	85.5722	74.4577	6.83916	11.8458	9.42589	8.52101		17.0777	17.5801	17.0294		86.8951	6.40051	11.086	8.82134	7.97449	17.6191		Greater than 40 kg					Greater than 40 kg
Liliensternus_liliensterni	424	110	400	220	1044	835.2	1.46226	235.705	49.6696	86.8951	6.40051	11.086	8.82134	7.97449		17.1	17.6191	17.02		86.8951	6.91902	11.9841	9.53596	8.62051	17.6191		Greater than 40 kg					Greater than 40 kg
Dromiceoiomimus_breviterius	432	127.5	520	370	1322	1057.6	2.06019	260.639	72.9474	130.489	7.20245	12.475	9.92659	8.97364		16.8293	17.437	16.781		100.581	5.883	10.1897	8.10809	7.32972	17.6002		Greater than 40 kg					Greater than 40 kg
Ornithomimus_edmontonicus	435	110	475	310	1220	976	1.8046	275.441	69.989	86.8951	6.91902	11.9841	9.53596	8.62051		17.1	17.6191	17.02		130.489	7.20245	12.475	9.92659	8.97364	17.437		Greater than 40 kg					Greater than 40 kg
Herrerasaurus_ischigualastensis	473	169.5	411	223	1107	885.6	1.34038	168.049	33.8527	285.847	6.5908	11.4156	9.0836	8.21158		15.1953	16.1031	15.6017		185.955	7.55607	13.0875	10.414	9.41422	16.9728		Greater than 40 kg					Greater than 40 kg
Struthiomimus_altus	501	145	556	398	1455	1164	1.90419	254.914	69.7291	185.955	7.55607	13.0875	10.414	9.41422		16.2439	16.9728	16.3487		274.386	7.7433	13.4118	10.672	9.64749	16.1978		Greater than 40 kg					Greater than 40 kg
Eustreptospondylus_oxoniensis	510	188	495	240	1245	996	1.44118	171.854	33.1284	380.216	6.98955	12.1063	9.63317	8.70838		14.3572	15.3883	15.0048		285.847	6.5908	11.4156	9.0836	8.21158	16.1031		Greater than 40 kg					Greater than 40 kg
Elaphrosaurus_bambergi	529	167	608	391	1528	1222.4	1.88847	235.145	60.1713	274.386	7.7433	13.4118	10.672	9.64749		15.3077	16.1978	15.6815		302.398	7.44358	12.8927	10.2589	9.27407	15.9694		Greater than 40 kg					Greater than 40 kg
Piatnitzkysaurus_floresi	552	245	492	290	1334	1067.2	1.41667	144.4	31.3914	788.43	7.23506	12.5315	9.97154	9.01427		11.9787	13.285	13.2634		327.082	7.59234	13.1503	10.4639	9.4594	15.7766		Greater than 40 kg					Greater than 40 kg
Dilophosaurus_wetherilli	557	173	555	300	1412	1129.6	1.53501	210.366	44.6953	302.398	7.44358	12.8927	10.2589	9.27407		15.0371	15.9694	15.4894		363.74	7.64641	13.244	10.5385	9.52678	15.5049		Greater than 40 kg					Greater than 40 kg
Australovenator_wintonensis	578	178	569	322	1469	1175.2	1.54152	213.208	46.7344	327.082	7.59234	13.1503	10.4639	9.4594		14.8103	15.7766	15.3281		380.216	6.98955	12.1063	9.63317	8.70838	15.3883		Greater than 40 kg					Greater than 40 kg
Dilophosaurus_wetherilli	610	185	550	330	1490	1192	1.44262	208.732	46.2293	363.74	7.64641	13.244	10.5385	9.52678		14.4927	15.5049	15.1017		397.16	8.61183	14.9161	11.869	10.7296	15.2718		Greater than 40 kg					Greater than 40 kg
Daspletosaurus_torosus	655	226	707	448	1810	1448	1.76336	210.996	52.2244	631.269	8.4276	14.597	11.6151	10.5001		12.7194	13.9515	13.8157		482.581	8.64594	14.9752	11.916	10.7721	14.7326		Greater than 40 kg					Greater than 40 kg
Alectrosaurus_olseni	661	229	722	486	1869	1495.2	1.82753	215.252	55.9724	654.616	8.56385	14.833	11.8029	10.6698		12.5986	13.8435	13.7263		498.962	8.65047	14.9831	11.9223	10.7778	14.6375		Greater than 40 kg					Greater than 40 kg
Gallimimus_bullatus	665	205	710	530	1905	1524	1.86466	242.869	67.5698	482.581	8.64594	14.9752	11.916	10.7721		13.6025	14.7326	14.4616		631.269	8.4276	14.597	11.6151	10.5001	13.9515		Greater than 40 kg					Greater than 40 kg
Gallimimus_bullatus	680	207.5	703	524	1907	1525.6	1.80441	240.433	66.0656	498.962	8.65047	14.9831	11.9223	10.7778		13.4941	14.6375	14.383		654.616	8.56385	14.833	11.8029	10.6698	13.8435		Greater than 40 kg					Greater than 40 kg
Nothronychus_graffami	696	289	654	217	1567	1253.6	1.25144	145.758	20.1847	1242.55	7.8415	13.5819	10.8073	9.76984		10.4837	11.9076	12.1129		788.43	7.23506	12.5315	9.97154	9.01427	13.285		Greater than 40 kg					Greater than 40 kg
Aucasaurus_garridoi	730	256	620	340	1690	1352	1.31507	175.707	35.3493	889.801	8.14344	14.1049	11.2235	10.146		11.5765	12.9187	12.9589		889.801	8.14344	14.1049	11.2235	10.146	12.9187		Greater than 40 kg					Greater than 40 kg
Deltadromeus_agilis	740	191	700	450	1890	1512	1.55405	257.122	61.2196	397.16	8.61183	14.9161	11.869	10.7296		14.2221	15.2718	14.9081		1083.73	8.32924	14.4267	11.4796	10.3775	12.3207		Greater than 40 kg					Greater than 40 kg
Afrovenator_abakensis	760	275	687	321	1768	1414.4	1.32632	172.124	31.251	1083.73	8.32924	14.4267	11.4796	10.3775		10.9271	12.3207	12.4596		1083.73	8.716	15.0966	12.0126	10.8594	12.3207		Greater than 40 kg					Greater than 40 kg
Dryptosaurus_aquilunguis	781	275	759	396	1936	1548.8	1.47887	188.48	38.5527	1083.73	8.716	15.0966	12.0126	10.8594		10.9271	12.3207	12.4596		1127.7	8.97988	15.5536	12.3763	11.1882	12.2003		Greater than 40 kg					Greater than 40 kg
Sinraptor dongi	876	279	769	410	2055	1644	1.34589	197.43	39.39	1127.7	8.97988	15.5536	12.3763	11.1882		10.7974	12.2003	12.3587		1242.55	7.8415	13.5819	10.8073	9.76984	11.9076		Greater than 40 kg					Greater than 40 kg
Tarbosaurus_bataar	940	370	945	535	2420	1936	1.57447	179.421	39.6653	2453.73	9.74478	16.8785	13.4305	12.1412		8.41379	9.9239	10.4217		2089.01	10.5993	18.3584	14.6081	13.2058	10.3783		Greater than 40 kg					Greater than 40 kg
Allosaurus_fragilis	973	381	766	402	2141	1712.8	1.20041	154.523	29.0137	2659.91	9.16585	15.8757	12.6326	11.4199		8.18672	9.70036	10.2278		2105.54	10.1781	17.629	14.0277	12.681	10.3558		Greater than 40 kg					Greater than 40 kg
Albertosaurus_sarcophagus	1020	350	1030	590	2640	2112	1.58824	205.976	46.0325	2105.54	10.1781	17.629	14.0277	12.681		8.85604	10.3558	10.7942		2453.73	9.74478	16.8785	13.4305	12.1412	9.9239		Greater than 40 kg					Greater than 40 kg
Daspletosaurus_torosus	1030	390	897	490	2417	1933.6	1.3466	170.744	34.6151	2836.56	9.73874	16.868	13.4222	12.1336		8.00885	9.52437	10.0746		2602.63	10.1665	17.6089	14.0117	12.6666	9.76039		Greater than 40 kg					Greater than 40 kg
Gorgosaurus_libratus	1040	378	1000	594	2634	2107.2	1.53269	191.489	43.1833	2602.63	10.1665	17.6089	14.0117	12.6666		8.24757	9.76039	10.2799		2659.91	9.16585	15.8757	12.6326	11.4199	9.70036		Greater than 40 kg					Greater than 40 kg
Gigantoraptor_erlianensis	1100	349	1180	583	2863	2290.4	1.60273	223.962	45.6059	2089.01	10.5993	18.3584	14.6081	13.2058		8.87921	10.3783	10.8135		2836.56	9.73874	16.868	13.4222	12.1336	9.52437		Greater than 40 kg					Greater than 40 kg
Saurophaganax_maximus	1135	440	907	470	2512	2009.6	1.21322	158.853	29.7218	3954.29	9.92829	17.1963	13.6834	12.3698		7.13458	8.64759	9.30375		3617.38	9.95986	17.251	13.7269	12.4091	8.87709		Greater than 40 kg					Greater than 40 kg
Acrocanthosaurus_atokensis	1180	426	895	453	2528	2022.4	1.14237	164.682	29.5098	3617.38	9.95986	17.251	13.7269	12.4091		7.3615	8.87709	9.5068		3759.43	10.1085	17.5084	13.9317	12.5943	8.77731		Greater than 40 kg					Greater than 40 kg
Chilantaisaurus_tashuikouensis	1190	432	954	460	2604	2083.2	1.18824	167.469	29.5836	3759.43	10.1085	17.5084	13.9317	12.5943		7.26267	8.77731	9.41864		3954.29	9.92829	17.1963	13.6834	12.3698	8.64759		Greater than 40 kg					Greater than 40 kg
Deinocheirus	1320	560	1180	660	3160	2528	1.39394	160.146	33.4483	7682.63	11.1355	19.2872	15.3472	13.8738		5.61433	7.07131	7.88102		7682.63	11.1355	19.2872	15.3472	13.8738	7.07131		Greater than 40 kg					Greater than 40 kg
Tyrannosaurus_rex	1321	579	1185	610	3116	2492.8	1.35882	153.153	29.9818	8422.03	11.0577	19.1524	15.2399	13.7769		5.42738	6.87237	7.69757		8422.03	11.0577	19.1524	15.2399	13.7769	6.87237		Greater than 40 kg					Greater than 40 kg
Terms
SVL=snout to vent length in mm
F=femur length in mm
FC= femoral circumfrence in mm
T=tibia length in mm
mt=maximal metatarsal length in mm
HL=hindlimb (F+T +Mt) length in mm
Hip = hip height in mm
mass=body mass in kg
Leginess= HL/ mass^1/3
MT. mass ^1/3=Mt/mass^1/3
Fr=froude
Hirt et al 2017= Hirt MR, Jetz W, Rall BC, Brose U. A general scaling law reveals why the largest animals are not the fastest. Nature Ecology & Evolution. 2017;1:1116-22
Alexander =Alexander, R.McN. 1976. Estimates of speeds of dinosaurs. Nature 261, 129-130.
Ruiz and Torices = Ruiz, J., Torices, A., 2013. Humans running at stadiums and beaches and the accuracy of speed estimations from fossil trackways. Ichnos 20, 31-35.
