# Supplementary material for: The fast and the frugal: Divergent locomotory strategies drive limb lengthening in theropod dinosaurs
Source: PLoS One. 2020 May 13;15(5):e0223698. doi: 10.1371/journal.pone.0223698 (PMC7220109; doi:10.1371/journal.pone.0223698)
Supplement: S5 Table — (XLSX) [file pone.0223698.s005.xlsx]

## Sheet: S5
	Log FC	Log HL	Residual	rank		Ordinary Least Squares Regression: Legginess-speed fr =5							Ordinary Least Squares Regression: Legginess-speed using the eqn from Hirt et al 2017
Parvicursor	1.0253	2.2591	0.083514	10
epidexipteryx	1.1614	2.1614	-0.1211	74		Slope a:	-0.024738	Std. error a:	0.0051743				Slope a:	-0.015045	Std. error a:	0.0094197
M. zhaoinus	1.1703	2.3422	0.052773	21		Intercept b:	11.649	Std. error b:	1.1775				Intercept b:	15.88	Std. error b:	2.1435
Eosinopteryx	1.1761	2.1861	-0.10792	72
Rahonavis_ostromi	1.2553	2.4064	0.050149	22		95% bootstrapped confidence intervals (N=1999):							95% bootstrapped confidence intervals (N=1999):
Mahakala_omnogovae	1.2995	2.433	0.042006	28		Slope a:	(-0.034996, -0.015271)						Slope a:	(-0.03762, 0.0031064)
Halszkaraptor	1.3086	2.3653	-0.032777	54		Intercept b:	(9.3308, 14.137)						Intercept b:	(11.702, 20.782)
Microraptor gui	1.3139	2.4646	0.062396	16
Mei_long	1.316	2.382	-0.021877	46		Correlation:							Correlation:
IGM100_1128	1.3424	2.4843	0.05963	18		r:	-0.48329						r:	-0.18137
Procompsognathus_triassicus	1.3617	2.4412	0.0013911	41		r2:	0.23357						r2:	0.032895
Sinosauropteryx 11	1.4314	2.3979	-0.096586	70		t:	-4.7809						t:	-1.5972
Sinosauropteryx ?*	1.4472	2.5514	0.044519	27		p (uncorr.):	8.5015e-06						p (uncorr.):	0.11442
Shuvuuia_deserti	1.5051	2.6167	0.064207	15		Permutation p:	0.0001						Permutation p:	0.1112
Buitreraptor_gonzalezorum	1.5315	2.6345	0.06132	17
Sinornithoides_youngi	1.5391	2.6454	0.066298	14
Bambiraptor_feinbergorum	1.5441	2.5611	-0.021944	47
Compsognathus *	1.5441	2.5061	-0.076946	66		Ordinary Least Squares Regression: Mt+T/f-speed fr =5							Ordinary Least Squares Regression: Mt+T/f-Hirt et al 2017
Changyuraptor	1.5855	2.636	0.020431	36
Coelophysis_bauri	1.6902	2.7474	0.049596	23		Slope a:	-5.5938	Std. error a:	0.67425				Slope a:	-2.5749	Std. error a:	1.4833
Avimimus_portentosus	1.7226	2.7767	0.053408	19		Intercept b:	15.877	Std. error b:	1.1905				Intercept b:	17.011	Std. error b:	2.619
Huaxiagnathus *	1.7243	2.6593	-0.065237	63
Coelophysis_rhodesiensis	1.7482	2.7435	0.00014616	43		95% bootstrapped confidence intervals (N=1999):							95% bootstrapped confidence intervals (N=1999):
Zhenyuanlong	1.7752	2.766	0.0014254	40		Slope a:	(-6.5727, -4.5494)						Slope a:	(-5.9562, 0.6768)
Eoraptor_lunensis	1.7924	2.5933	-0.1848	76		Intercept b:	(14.012, 17.659)						Intercept b:	(11.31, 22.499)
Chuandongocoelurus_primitivus	1.7993	2.7427	-0.040814	58
Saurornitholestes_langstoni	1.7993	2.786	0.0025017	39		Correlation:							Correlation:
Saurornithoides_mongoliensis	1.8062	2.7649	-0.023988	49		r:	-0.69177						r:	-0.19653
Velociraptor_mongoliensis	1.8062	2.6897	-0.099247	71		r2:	0.47855						r2:	0.038626
Masiakasaurus_knopfleri	1.8129	2.7007	-0.093496	69		t:	-8.2963						t:	-1.7359
Tianyuraptor_ostromi	1.8129	2.7818	-0.012444	45		p (uncorr.):	3.2554e-12						p (uncorr.):	0.086689
Khaan_mckennai	1.8573	2.5575	-0.27158	77		Permutation p:	0.0001						Permutation p:	0.0849
Coelurus_fragilis	1.8751	2.7664	-0.076599	65
Allosaurus	1.8751	2.8555	0.012508	38
Coelophysis_kayentakatae	1.8808	2.8621	0.014602	37
Sinocalliopteryx	1.9031	2.8388	-0.026177	51		Ordinary Least Squares Regression: Mt/ mass^1/3-speed fr =5
Ingenia_yanshini	1.9243	2.7969	-0.084747	68								Ordinary Least Squares Regression: Mt/ mass^1/3-speed using the eqn from Hirt et al 2017
Adasaurus_mongoliensis	1.9395	2.8549	-0.038725	57		Slope a:	-0.05996	Std. error a:	0.014576
Raptorex_kriegsteini	1.9395	3.0004	0.1068	4		Intercept b:	9.2614	Std. error b:	0.7989			Slope a:	-0.031651	Std. error a:	0.025895
Troodon_formosus	1.9518	2.9479	0.044622	26								Intercept b:	14.177	Std. error b:	1.4193
Chirostenotes_pergracilis	1.9638	2.9469	0.034245	30		95% bootstrapped confidence intervals (N=1999):
Tanycolagreus_topwilsoni	1.9638	2.9818	0.06912	12		Slope a:	(-0.085374, -0.034635)					95% bootstrapped confidence intervals (N=1999):
Guanlong_wucaii	2.017	3.0763	0.12176	1		Intercept b:	(7.8244, 10.774)					Slope a:	(-0.096435, 0.018305)
Moros	2.0212	3.0273	0.069567	11								Intercept b:	(11.535, 17.297)
Liliensternus_liliensterni	2.0414	3.0187	0.04505	25		Correlation:
Ornithomimus_edmontonicus	2.0414	3.0864	0.11271	3		r:	-0.42906					Correlation:
Deinonychus_antirrhopus	2.0645	2.9455	-0.046298	59		r2:	0.18409					r:	-0.13975
Dromiceoiomimus_breviterius	2.1055	3.1212	0.097222	5		t:	-4.1136					r2:	0.01953
Struthiomimus_altus	2.1614	3.1629	0.094982	6		p (uncorr.):	9.8825e-05					t:	-1.2223
Elaphrosaurus_bambergi	2.2227	3.1841	0.068059	13		Permutation p:	0.0003					p (uncorr.):	0.22543
Herrerasaurus_ischigualastensis	2.2292	3.0441	-0.076985	67								Permutation p:	0.222
Dilophosaurus_wetherilli	2.238	3.1498	0.02173	34
Australovenator_wintonensis	2.2504	3.167	0.029198	31
Dilophosaurus_wetherilli	2.2672	3.1732	0.022206	33
Eustreptospondylus_oxoniensis	2.2742	3.0952	-0.061298	62
Deltadromeus_agilis	2.281	3.2765	0.11459	2
Gallimimus_bullatus	2.3118	3.2799	0.093899	7
Gallimimus_bullatus	2.317	3.2804	0.09022	8
Daspletosaurus_torosus	2.3541	3.2577	0.038417	29
Alectrosaurus_olseni	2.3598	3.2716	0.04785	24
Piatnitzkysaurus_floresi	2.3892	3.1252	-0.12164	75
Aucasaurus_garridoi	2.4082	3.2279	-0.033891	55
Dryptosaurus_aquilunguis	2.4393	3.2869	0.00070741	42
Afrovenator_abakensis	2.4393	3.2475	-0.038716	56
Sinraptor dongi	2.4456	3.3128	0.021688	35
Nothronychus_graffami	2.4609	3.1951	-0.10807	73
Gigantoraptor_erlianensis	2.5428	3.4568	0.089339	9
Albertosaurus_sarcophagus	2.5441	3.4216	0.053145	20
Tarbosaurus_bataar	2.5682	3.3838	-0.0035981	44
Gorgosaurus_libratus	2.5775	3.4206	0.025906	32
Allosaurus_fragilis	2.5809	3.3306	-0.06679	64
Daspletosaurus_torosus	2.5911	3.3833	-0.022094	48
Acrocanthosaurus_atokensis	2.6294	3.4028	-0.03271	53
Chilantaisaurus_tashuikouensis	2.6355	3.4156	-0.024617	50
Saurophaganax_maximus	2.6435	3.4	-0.046497	60
Deinocheirus	2.7482	3.4997	-0.02909	52
Tyrannosaurus_rex	2.7627	3.4936	-0.046561	61
Terms
FC= femoral circumfrence in mm
HL=hindlimb (F+T +Mt) length in mm
