# Supplementary material for: The fast and the frugal: Divergent locomotory strategies drive limb lengthening in theropod dinosaurs
Source: PLoS One. 2020 May 13;15(5):e0223698. doi: 10.1371/journal.pone.0223698 (PMC7220109; doi:10.1371/journal.pone.0223698)
Supplement: S6 Table — (XLSX) [file pone.0223698.s006.xlsx]

## Sheet: S6
						Fr number 5		Hirt et al. 2017 speed				Fr form these values		COT based on Pontzer et al. 2009 based on hindlimb length			COT based on Pontzer et al. 2009 based on Hip height
Reference	Taxon	ID	hindlimb length (mm)	Hip height (cm)	mass (kg)	hindlimb length (mm)	Hip height (cm)	Min	Mid	Max	Min	Mid	Max	Mid	Lower	Upper	Mid	Lower	Upper
Snively et al. 2019	Tyrannosaurus	BMRP 2002.4.1	2120	169.6	660.23	10.1974	9.12079	12.5702	13.8181	13.7053	7.60542	9.19036	9.04093	1.45993	1.00571	2.1093	1.73362	1.20684	2.48302
Snively et al. 2019	Ceratosaurus nasicornis	USNM 4735	1429	114.32	678.26	8.37212	7.48825	12.4805	13.7376	13.6387	11.1225	13.4761	13.2827	1.97804	1.38813	2.81425	2.34886	1.66573	3.31286
Snively et al. 2019	Gorgosaurus	AMNH 5664	1928	154.24	687.7	9.72463	8.69797	12.4344	13.6963	13.6044	8.18311	9.92823	9.79551	1.57065	1.08682	2.26088	1.86509	1.30417	2.66145
Snively et al. 2019	Sinraptor	ZDM 0024	2340	187.2	2373.5	10.7134	9.58236	8.50859	10.0169	10.5021	3.15699	4.37544	4.8096	1.35305	0.927771	1.96243	1.6067	1.11331	2.31012
Snively et al. 2019	Gorgosaurus	NMC 2120	2634	210.72	2427.3	11.3665	10.1665	8.4446	9.95413	10.4478	2.76259	3.83853	4.22874	1.2352	0.842261	1.79979	1.46675	1.0107	2.11866
Snively et al. 2019	Gorgosaurus	AMNH 5458	2640	211.2	2427.3	11.3795	10.1781	8.4446	9.95413	10.4478	2.75631	3.82981	4.21913	1.23304	0.840697	1.79679	1.46419	1.00882	2.11514
Bates et al. 2009	Acrocanthosuarus	NCSM 14345	2675	214	6177	11.4546	10.2453	6.0805	7.56224	8.32978	1.41036	2.18148	2.64678	1.22059	0.8317	1.77958	1.44941	0.998026	2.09488
Bates et al. 2009	Tyrannosaurus	MOR 555	3036	242.88	6072	12.2031	10.9148	6.1185	7.60195	8.36584	1.25823	1.94232	2.35229	1.10723	0.74998	1.62229	1.3148	0.899964	1.90972
Snively et al. 2019	Giganotosaurus	MUCPv-CH-1	3020	241.6	6907.6	12.1709	10.886	5.83762	7.30735	8.09747	1.15143	1.80421	2.21547	1.11175	0.753224	1.62857	1.32016	0.903857	1.91711
Snively et al. 2019	Tyrannosaurus	CM 9380	3124	249.92	6986.6	12.3787	11.0718	5.81339	7.28181	8.07411	1.10388	1.73198	2.12938	1.08314	0.732675	1.58876	1.28619	0.879198	1.87024
Snively et al. 2019	Tyrannosaurus	AMNH 5027	3156	252.48	6986.6	12.4419	11.1284	5.81339	7.28181	8.07411	1.09269	1.71441	2.10779	1.07467	0.726599	1.57696	1.27613	0.871908	1.85636
